# Supplementary material for: The Pivotal Role of GR‐CAR Pathway in Fetal Programming of Hepatic Cytochrome P450 3A Alteration in Adulthood
Source: Adv Sci (Weinh). 2025 Nov 16;13(6):e15583. doi: 10.1002/advs.202515583 (PMC12866823; doi:10.1002/advs.202515583)
Supplement: Supplementary file 5 — Supporting Information [file ADVS-13-e15583-s003.zip]

Archive with 2 entries (2 files):
- Western blot original image.docx
- __MACOSX/._Western blot original image.docx
